# Supplementary material for: Worldwide Presence of National Anesthesia Societies on Four Major Social Networks in 2021: Observational Case Study
Source: JMIR Perioper Med. 2022 Jul 20;5(1):e34549. doi: 10.2196/34549 (PMC9350816; doi:10.2196/34549)
Supplement: Multimedia Appendix 2 [file periop_v5i1e34549_app2.xlsx]

## Sheet: Feuil1
Country	Society	Active account on Twitter	Number of tweets on Twitter	Number of followers on Twitter	Active account on Facebook	Number of followers on Facebook	Active account on Instagram	Number of publication on Instagram	Number of followers on Instagram	Active account on YouTube	Nomber of followers on YouTube	Number of videos on YouTube	Number of views on YouTube
Albania	Albanian Society of Anaesthesia and Intensive Care	0			0		0			0
Algeria	Société Algérienne d'Anesthésie	0			1	1000	0			0
Angola	Associação de Anestesia da Republica de Angola	0			0		0			0
Argentina	Federación Argentina de Asociaciones de Anestesia, Analgesia y Reanimación	1	572	922	1	13682	1	471	2794	1	457	24	1926
Australia	Australian Society of Anaesthetists	1	5094	6391	1	2443	0			1	249	83	13338
Austria	Österreichische Gesellschaft für Anasthesiologie, Reanimation und Intensivmedizin	0			0		0			0
Bangladesh	Bangladesh Society of Anaesthesiologists	1	16	6	1	2811	0			0
Belarus	Belarusian Society of Anaethetists and Experts in Resuscitation	0			0		0			0
Belgium	Belgian Society of Anesthesiology, Resuscitation, Perioperative Medicine and Pain Management	0			0		0			0
Benin	Societé d'Anesthesie-Reanimation du Benin	0			0		0			0
Bolivia	Sociedad Boliviana de Anestesiología, Reanimación y Dolor	0			1	774	0			0
Bosnia and Herzegovina	Association of Medical Practitioners Anesthesiologists-reanimatologists	0			0		0			0
Botswana	Botswana Society of Anaesthetists	0			0		0			0
Brazil	Sociedade Brasileira de Anestesiologia	1	682	236	1	10398	1	1094	16600	1	3000	189	213658
Brunei	Society of Anaesthesiologists, Brunei Darussalam	0			0		0			0
Bulgaria	Bulgarian Society of Anaesthesiologists	0			0		0			0
Burkina Faso	Société d'Anesthésie, de Réanimation et de Médecine d'Urgence du Burkina	0			0		0			0
Burundi	Agora des Techniciens Supérieurs Anesthésistes Réanimateurs pour la Promotion de la Santé	1	185	100	1	539	0			0
Cambodia	Cambodia Society of Anaesthetists	0			0		0			0
Cameroon	Societé Camerounaise d'Anesthesie Reanimation	0			0		0			0
Canada	Canadian Anesthesiologists' Society	1	2144	3572	1	2888	0			1	127	10	797
Chile	Sociedad de Anestesiología de Chile	1	164	539	1	3360	1	111	1375	0
China	Chinese Society of Anesthesiology	0			0		0			0
Chinese Taipei	Taiwan Society of Anaesthesiologists	0			1	2193	0			0
Colombia	Sociedad Colombiana de Anestesiología y Reanimación (SCARE)	1	13800	7727	1	25271	1	1195	7885	1	22100	227	6469814
Republic of Congo	Société Congolaise d’Anesthésie Réanimation Urgences	0			0		0			0
Democratic Republic of Congo	Anaesthesiology & Intensive Care Society of Democratic Republic of Congo	0			0		0			0
Costa Rica	Asociación de Médicos Anestesiólogos de Costa Rica	1	70	38	1	5356	1	35	123	0
Côte d’Ivoire	Société Ivoirienne d'Anesthésie-Réanimation	0			1	623	0			0
Croatia	Croatian Association of Anaesthesiology and Intensive Care Medicine	0			0		0			0
Cuba	Sociedad Cubana de Anestesiología y Reanimación	0			0		0			0
Cyprus	Anaesthesiology Society of Cyprus	0			1	1306	0			0
Czech Republic	Czech Society of Anaesthesiology and Intensive Care Medicine	0			0		0			0
Denmark	Danish Society of Anaesthesiology and Intensive Care Medicine	1	1232	670	0		0			0
Dominican Republic	Sociedad Dominicana de Anestesiología	1	495	133	1	709	1	590	2154	0
Ecuador	Sociedad Ecuatoriana de Anestesiología	0			1	3649	0			1	1	1	39
Egypt	Egyptian Society of Anaesthesiologists	0			0		0			0
El Salvador	Asociación de Médicos Anestesiólogos de el Salvador	1	1410	310	1	1936	0			0
Estonia	Estonian Society of Anaesthesiologists	0			0		0			0
Ethiopia	Ethiopian Society of Anaesthesiologists	1			1	4072	0			1	31	6	397
Finland	Finnish Society of Anaesthesiologists	0			0		0			0
France	Société Française d'Anesthésie et de Réanimation	1	2128	7318	1	23669	1	138	3146	1	12100	453	1031277
Gabon	Société Gabonaise d'Analgésie Anesthésie-Réanimation et Médecine d'Urgence	0			0		0			0
Georgia	Georgian Society of Anesthesiology and Critical Care Medicine	0			0		0			0
Germany	Deutsche Gesellschaft für Anaesthesiologie und Intensivmedizin	1	27	1066	1	8199	0			1	954	126	626880
Ghana	Ghana Anaesthetist Society	1	61	89	1	4675	0			0
Greece	Hellenic Society of Anaesthesiology	0			1	2520	0			0
Guatemala	Asociacion Guatemalteca de Anestesiologia, Reanimación y Tratamiento del Dolor	0			0		0			0
Guyana	Guyana Anesthesiologist Society	0			0		0			0
Haiti	Société Haitienne d'Anesthésiologie	0			0		0			0
Honduras	Sociedad Hondurena de Anestesiología, Reanimacíon y Dolor	0			0		0			0
Hungary	Hungarian Society of Anaesthesiology and Intensive Therapy	0			0		0			0
Iceland	Icelandic Society of Anaesthesiology and Intensive Care Medicine	0			0		0			0
India	Indian Society of Anaesthesiologists	1	345	802	1	9677	1	40	198	1	956	56	23086
Indonesia	Indonesian Society of Anesthesiologists and Intensive Therapy	0			0		0			0
Iraq	Iraqi Society for Anaesthesiology, Intensive Care and Pain Medicine (IQSAN)	0			0		0			0
Israel	Israel Society of Anesthesiologists	0			1	809	0			0
Italy	Società Italiana di Anestesia, Analgesia, Rianimazione e Terapia Intensiva	1	919	2470	1	8052	1	95	1425	1	2770	151	122374
Japan	Japanese Society of Anesthesiologists	0			1	1039	0			0
Jordan	Jordan Society of Anaesthesia and Intensive Care	0			0		0			0
Kazakhstan	Republican Social Union Federation of Anaesthesiologists & Reanimatiologists	0			0		0			0
Kenya	Kenya Society of Anaesthesiologists	1	200	442	1	569	0			1	239	41	4712
Korea	Korean Society of Anesthesiologists	0			0		0			0
Kosovo	Association of Kosovar Anaesthesiologists	0			1	3065	0			0
Laos	Lao Society of Anesthesiologists	0			0		0			0
Latvia	Association of Anaesthesiologists-Reanimatologists of Latvia	0			0		0			0
Lebanon	Lebanese Society of Anesthesiologists	0			0		0			0
Lithuania	Lithuanian Society of Anaesthesiology and Intensive Care	0			0		0			0
Madagascar	Societe D’Anestesie-Reanimation De Madagascar (SARM)	0			1	3050	0			0
Malawi	Society of Anaesthesiologists Malawi	0			0		0			0
Malaysia	Malaysian Society of Anaesthesiologists	0			1	3419	0			1	7	3	162
Maldives	Maldives Anaesthesiologists Association	1	40	110	1	11	0			0
Mali	Société d'Anesthésie, de Réanimation et de Médicine d'Urgence du Mali	0			0		0			0
Malta	Association of Anaesthesiologists of Malta	0			1	520	0			0
Mauritius	Association of Anaesthesiologists of Mauritius	0			0		0			0
Mexico	Federación Mexicana de Colegios de Anestesiología, A.C.	1	33	33	1	37030	0			1	577	3	7646
Micronesia	Micronesia Anesthesia Society	0			0		0			0
Moldova	Society of Anaesthesia and Reanimatology of the Republic of Moldova	0			0		0			0
Mongolia	Mongolian Society of Anesthesiologists	0			0		0			0
Morocco	Société Marocaine d'Anesthésie Réanimation	0			0		0			0
Mozambique	Associação de Anestesiologistas de Moçambique	0			0		0			0
Myanmar	Myanmar Society of Anaesthesiologists	0			1	2038	0			0
Namibia	Anaesthesiologists Society of Namibia (ASN)	0			0		0			0
Nepal	Society of Anaesthesiologists of Nepal	1	295	361	0		0			0
Netherlands	Nederlandse Vereniging voor Anesthesiologie	0			0		0			1	8	2	707
New Zealand	New Zealand Society of Anaesthetists	1	1044	1087	1	401	0			0
Nicaragua	Associación Nicaragüense de Anestesiología y Reanimación	0			1	304	0			0
Niger	Societe Nigerienne d'Anesthesie, de Reanimation et de Medecine d'Urgence	0			0		0			0
Nigeria	Nigerian Society of Anaesthetists	1	16	18	1	69	1	37	43	1	92	16	619
North Macedonia	Macedonia Society of Anaesthesiologists	0			0		0			0
Norway	Norsk Anestesiologisk Forening	0			1	129	0			0
Oman	Oman Society of Anesthesia & Critical Care	0			0		0			0
Pacific Islands	Pacific Society of Anaesthetists	0			1	1174	0			0
Pakistan	Pakistan Society of Anaesthesiologists	1	144	60	0		0			0
Palestine	Palestinian Society of Anaesthesia & Intensive Care	0			0		0			0
Panama	Sociedad Panameña de Anestesiología	0			1	1655	1	299	617	0
Papua New Guinea	Society of Anaesthetists of Papua New Guinea	0			0		0			0
Paraguay	Sociedad Parguaya de Anestesiología	0			1	5442	0			0
Peru	Sociedad Peruana de Anestesia, Analgesia y Reanimación	0			1	5371	1	166	771	1	439	37	4863
Philippines	Philippine Society of Anaesthesiologists	0			1	2739	0			1	18	190	2164
Poland	Polish Society of Anaethesiology and Intensive Therapy	0			0		0			0
Portugal	Sociedade Portuguesa de Anetesiologia	0			1	2411	0			0
Republika Srpska	Association of Anaesthesiologists & Reanimatologists of the Republic of Srpska	0			0		0			0
Romania	Romanian Society of Anaesthesia and Intensive Care	0			0		0			0
Russia	Russian Federation of Anaesthesiologists and Reanimatologists	1	87	29	1	7900	0			0
Rwanda	Rwanda Society of Anesthesiologists	0			0		0			0
Saudi Arabia	Saudi Anaesthetic Association	1	1508	3547	0		0			1	89	25	1054
Senegal	Societé Sénégalaise d'Anesthésie-Réanimation et de Médicine d'Urgence	0			0		0			0
Serbia	Serbian Association of Anaesthesiologists and Intensivists (SAAI)	1	106	59	1	2468	0			0
Singapore	Singapore Society of Anaesthesiologists	0			0		0			0
Slovakia Republic	Slovak Society of Anaesthesiology and Intensive Medicine	0			0		0			0
Slovenia	Slovenian Society of Anaesthesiology and Intensive Care Medicine (SSAICM)	1	24	28	1	4	1	1	0	0
Somalia	Somali Society of Anaesthesiologists	0			0		0			0
South Africa	South African Society of Anaesthesiologists	1	2194	1058	1	4723	0			1	34	2	2739
Spain	Sociedad Española de Anestesiología, Reanimación y Terapéutica del Dolor	1	15300	13300	1	5067	1	110	891	0
Sri Lanka	College of Anaesthesiologists and Intensivists of Sri Lanka	0			1	2033	0			0
Sudan	Sudanese Society of Anaesthesiologists	0			0		0			0
Sweden	Swedish Society for Anaesthesiology and Intensive Care Medicine	0			0		0			0
Switzerland	Schweizerische Gesellschaft für Anästhesiologie und Reanimation	0			0		0			0
Syria	Syrian Society of Anesthesiologists	0			0		0			0
Tanzania	Society of Anaesthesiologists of Tanzania	0			0		0			0
Thailand	Royal College of Anesthesiologists of Thailand	0			1	7787	0			1	20	5	1453
Trinidad and Tobago	The Trinidad & Tobago Anaesthetists Association	0			0		0			0
Tunisia	Societé Tunisienne d'Anesthésie, d'Analgésie et de Réanimation	0			1	1449	0			0
Turkey	Turkish Anaesthesiology and Reanimation Society	1	261	1142	1	1652	0			1	138	20	10735
Uganda	Association of Anaesthesiologists of Uganda (AAU)	1	396	358	1	1342	0			1	36	13	449
Ukraine	Ukranian Society of Anaesthesiologists	0			1	5362	0			1	948	112	19280
United Arab Emirates	Society of Anaesthesia, Critical Care and Pain Medicine of the United Arab Emirates	0			0		0			0
United Kingdom + Ireland	Association of Anaesthetists of Great Britain and Ireland	1	21400	28800	1	7512	1	273	1726	0
United States of America	American Society of Anesthesiologists	1	19700	25300	1	32792	1	1043	6216	1	5170	271	1369873
Uruguay	Sociedad de Anestesiología del Uruguay	0			1	1421	0			0
Uzbekistan	Uzbekistan Society of Anaesthesiology and Intensive Care	0			0		0			0
Venezuela	Sociedad Venezolana de Anestesiología	1	1	7	0		0			0
Vietnam	Vietnam Society of Anaesthesiologists	0			1	14501	0			1	188	8	7313
Zambia	Society of Anaesthetists of Zambia	1	40	160	1	1080	0			0
Zimbabwe	Zimbabwe Anaesthetic Association	0			0		0			0
